# Supplementary material for: Effects of Resveratrol-Loaded Cyclodextrin on the Quality Characteristics of Ram Spermatozoa Following Cryopreservation
Source: Animals (Basel). 2024 Sep 23;14(18):2745. doi: 10.3390/ani14182745 (PMC11428706; doi:10.3390/ani14182745)
Supplement: Supplementary file 1 [file animals-14-02745-s001.zip]

Archive with 1 entries (1 files):
- animals-3177361-supplementary.pdf
